# Supplementary material for: Exploring Psychological Factors for COVID-19 Vaccination Intention in Taiwan
Source: Vaccines (Basel). 2021 Jul 8;9(7):764. doi: 10.3390/vaccines9070764 (PMC8310074; doi:10.3390/vaccines9070764)
Supplement: Supplementary file 1 [file vaccines-09-00764-s001.zip]

Archive with 1 entries (1 files):
- vaccines-1274946-supplementary.pdf
